# Supplementary material for: Arene difunctionalization through an acyl-inserting Smiles rearrangement enabled by N-heterocyclic carbene catalysis
Source: Nat Commun. 2026 Jun 15;17:7539. doi: 10.1038/s41467-026-74546-3 (PMC13408099; doi:10.1038/s41467-026-74546-3)
Supplement: Supplementary file 3 — Source Data [file 41467_2026_74546_MOESM3_ESM.xls]

## Sheet: Sheet1
(U)M06-2X/6-311++G(2d,2p)/IEF-PCM (mesitylene)//(U)M06-2X/6-31G(d)/IEF-PCM(mesitylene)
K2CO3 as the base
NHC
6 1.349381 -0.887472 -3.511050
6 1.161573 -1.977985 -4.291814
6 -0.199066 -2.052051 -2.120827
7 0.571827 -0.968132 -2.335436
6 2.245477 0.273590 -3.852372
6 3.690931 -0.130654 -4.175009
6 1.773037 -2.272383 -5.631336
6 3.896591 -0.824854 -5.523171
6 3.306169 -2.231996 -5.637206
1 1.816708 0.814553 -4.708156
1 1.434968 -3.260171 -5.960623
1 4.064136 -0.769726 -3.367623
1 4.974508 -0.886702 -5.712831
1 2.279016 0.984012 -3.025057
1 4.299189 0.781433 -4.161951
1 1.392134 -1.554870 -6.372269
1 3.479007 -0.196041 -6.323125
1 3.684402 -2.858141 -4.818880
1 3.655312 -2.681976 -6.573668
16 0.043321 -3.050446 -3.497746
6 0.609221 0.030573 -1.259487
1 0.991954 0.975175 -1.646833
1 -0.420903 0.186704 -0.933884
6 1.449669 -0.478279 -0.079944
1 0.973212 -1.422575 0.213779
6 1.411095 0.452507 1.120976
6 1.931696 -0.012246 2.335379
6 0.894240 1.747615 1.073350
6 1.931614 0.789842 3.468782
1 2.344441 -1.017531 2.380511
6 0.893775 2.557716 2.210653
1 0.478784 2.143423 0.151623
6 1.410804 2.083215 3.409772
1 2.336751 0.407433 4.400709
1 0.484999 3.561914 2.152510
1 1.408972 2.712833 4.294025
6 2.874565 -0.808105 -0.503757
6 3.199861 -2.107665 -0.902666
6 3.877458 0.166114 -0.503919
6 4.505644 -2.436231 -1.262967
1 2.421327 -2.867827 -0.918324
6 5.182427 -0.158435 -0.866528
1 3.637943 1.178667 -0.186848
6 5.502848 -1.463740 -1.236303
1 4.743279 -3.454331 -1.556679
1 5.952590 0.606846 -0.849019
1 6.522809 -1.719368 -1.506604
1a
8 1.329427 3.203956 2.180413
7 2.642388 6.547799 1.706745
6 2.494709 4.041161 2.126334
6 1.847072 5.443327 2.010141
8 4.022992 6.373791 1.756933
16 4.795926 6.663044 0.305218
8 3.911970 6.309683 -0.780914
8 6.069260 6.015954 0.526423
6 5.007008 8.417560 0.334949
6 4.334829 9.194941 -0.602335
6 5.846152 8.973536 1.298033
6 4.500193 10.575231 -0.570523
1 3.693614 8.724583 -1.340384
6 6.006161 10.352073 1.331326
1 6.369377 8.338215 2.005479
6 5.329768 11.135832 0.397118
1 3.994008 11.211126 -1.287547
1 6.650169 10.818857 2.067586
17 5.532027 12.860480 0.440108
6 2.222511 7.889490 2.090763
1 1.180511 7.822356 2.397565
1 2.843065 8.239860 2.920872
1 2.309525 8.577706 1.247657
8 0.667117 5.625808 2.203713
6 3.272541 3.987015 3.445308
1 4.100040 4.699057 3.432383
1 2.608730 4.218250 4.283584
1 3.685364 2.984151 3.587068
6 3.371687 3.639308 0.939687
1 3.520067 2.556660 0.976816
1 2.902088 3.897010 -0.012918
1 4.359355 4.096469 0.992670
6 1.487367 1.852419 2.372038
6 1.483722 0.998945 1.267972
6 1.540466 1.324625 3.662822
6 1.558646 -0.378283 1.456207
1 1.408527 1.429975 0.274583
6 1.617747 -0.053823 3.842856
1 1.501375 1.999503 4.511459
6 1.632473 -0.908470 2.742543
1 1.554354 -1.037993 0.594017
1 1.657053 -0.460637 4.848668
1 1.689638 -1.982491 2.887259
2a
6 -1.679958 -2.675302 -0.638322
8 -1.773185 -1.820879 -1.485829
6 -2.317663 -4.037686 -0.721615
6 -1.275006 -5.153860 -0.527194
1 -0.745271 -4.992761 0.419463
1 -3.068268 -4.113149 0.077124
1 -2.829538 -4.133619 -1.683161
1 -0.529169 -5.094386 -1.327427
6 -1.922848 -6.517163 -0.526986
6 -2.104954 -7.217398 -1.721689
6 -2.397403 -7.079821 0.660132
6 -2.744825 -8.453956 -1.731121
1 -1.738152 -6.788752 -2.651593
6 -3.037866 -8.316078 0.655607
1 -2.259022 -6.544407 1.596982
6 -3.213159 -9.006881 -0.541390
1 -2.874621 -8.987384 -2.667881
1 -3.396534 -8.741928 1.587777
1 -3.709596 -9.972213 -0.546568
1 -1.083702 -2.491684 0.281585
K2CO3
6 -0.916456 0.025718 0.008698
8 0.411519 -0.007534 0.029468
8 -1.504468 1.163324 0.005057
8 -1.562629 -1.080061 -0.006638
19 0.451465 -2.517121 0.024999
19 0.575728 2.500238 0.031769
KHCO3
6 -0.868300 -0.013132 0.005864
8 0.390315 0.038547 0.013459
8 -1.529441 1.190734 -0.009200
1 -0.830509 1.861795 -0.009827
8 -1.592371 -1.030143 0.010031
19 0.487799 -2.523350 0.026631
DBI
6 0.059916 -0.155676 -3.131911
6 0.316833 -1.081169 -4.066709
6 -1.032852 -1.986590 -2.121035
7 -0.688567 -0.591018 -2.023613
6 0.446400 1.291635 -3.295966
6 1.961747 1.516858 -3.390928
6 1.060662 -0.872177 -5.354108
6 2.562252 1.143991 -4.750484
6 2.484875 -0.332469 -5.151296
1 -0.026073 1.673799 -4.212737
1 1.114266 -1.824278 -5.892912
1 2.462506 0.954994 -2.593520
1 3.616538 1.447118 -4.755356
1 0.028772 1.887992 -2.481009
1 2.168510 2.579536 -3.212926
1 0.504338 -0.185341 -6.010827
1 2.065717 1.743699 -5.528179
1 2.986591 -0.945215 -4.392501
1 3.042578 -0.457253 -6.088105
16 -0.317181 -2.678165 -3.622374
6 -1.785863 -2.677712 -1.224092
8 -2.311726 -2.173933 -0.132198
6 -2.080705 -4.141426 -1.498360
6 -3.498751 -4.306917 -2.075523
1 -3.546450 -3.765311 -3.028045
6 -0.435538 -0.068531 -0.688823
1 -0.052760 0.951951 -0.777866
1 -1.390900 -0.045595 -0.162886
6 0.548714 -0.925560 0.141294
1 -1.358504 -4.603096 -2.183617
1 -2.017591 -4.688787 -0.548177
1 -4.202232 -3.822471 -1.389171
6 -3.871933 -5.751940 -2.282344
6 -4.591162 -6.460291 -1.316327
6 -3.453532 -6.433833 -3.429648
6 -4.889371 -7.810105 -1.489580
1 -4.925005 -5.941858 -0.419821
6 -3.748368 -7.782148 -3.609161
1 -2.891323 -5.893109 -4.188431
6 -4.468908 -8.475928 -2.638259
1 -5.454266 -8.341534 -0.728935
1 -3.418452 -8.292399 -4.509452
1 -4.702489 -9.527075 -2.777696
1 0.286252 -1.964414 -0.086114
6 0.338107 -0.745141 1.630578
6 0.598095 -1.818084 2.495159
6 -0.163596 0.439087 2.185309
6 0.337601 -1.726300 3.860706
1 0.994570 -2.741120 2.078863
6 -0.427932 0.537721 3.553777
1 -0.367466 1.291852 1.543507
6 -0.187921 -0.547293 4.395691
1 0.541844 -2.574051 4.507978
1 -0.818919 1.465728 3.960499
1 -0.393369 -0.471856 5.458887
6 1.985324 -0.714083 -0.296762
6 2.537407 -1.560253 -1.262669
6 2.762327 0.336709 0.199809
6 3.841984 -1.368122 -1.712372
1 1.929455 -2.365421 -1.672262
6 4.064369 0.534872 -0.253375
1 2.348420 1.000431 0.956004
6 4.609785 -0.319540 -1.209969
1 4.257911 -2.039853 -2.457840
1 4.655411 1.354437 0.144791
1 5.626778 -0.169812 -1.559468
19 -2.569512 -1.660956 2.185222
s-IM1
8 1.364147 3.191667 2.051593
7 2.693998 6.541687 2.181592
6 2.524650 4.033027 2.179844
6 1.923307 5.433100 1.890806
8 4.068939 6.441968 2.180773
16 4.806947 6.808288 0.656428
8 3.853587 6.345193 -0.348115
8 6.082455 6.130546 0.884403
6 5.043395 8.471774 0.524192
6 4.216298 9.278423 -0.338997
6 5.993686 9.126483 1.393203
6 4.453062 10.627443 -0.442336
1 3.438777 8.803156 -0.927875
6 6.201475 10.480349 1.280439
1 6.547785 8.541956 2.120573
6 5.479468 11.238036 0.324747
1 3.851611 11.236775 -1.110153
1 6.919174 10.978201 1.925611
17 5.757386 12.959562 0.189991
6 2.143634 7.872311 2.002247
1 1.162958 7.900553 2.476428
1 2.819128 8.579285 2.486575
1 2.030600 8.128516 0.942458
8 0.762722 5.596467 1.574634
6 3.061999 3.995402 3.612219
1 3.886599 4.701016 3.725300
1 2.269693 4.251925 4.321860
1 3.430078 2.990817 3.840700
6 3.596210 3.611252 1.175718
1 3.829152 2.554354 1.337216
1 3.244782 3.746697 0.150001
1 4.515205 4.180250 1.315944
6 1.502436 1.840190 2.239465
6 1.686721 1.006227 1.135252
6 1.353395 1.286693 3.512235
6 1.743122 -0.373592 1.308945
1 1.771554 1.456327 0.151262
6 1.413049 -0.094463 3.678755
1 1.174871 1.946535 4.355020
6 1.612318 -0.928331 2.580609
1 1.884798 -1.017104 0.445943
1 1.294765 -0.519646 4.670825
1 1.654903 -2.004666 2.713504
19 7.096077 9.205723 -1.389339
IM1
6 1.226718 -1.893160 -1.292863
6 0.266015 -2.803441 -1.010492
6 -0.641703 -0.507843 -1.378574
7 0.737258 -0.601460 -1.485886
6 2.679092 -2.265097 -1.431954
6 3.284401 -2.871648 -0.157183
6 0.450516 -4.267436 -0.733781
6 2.880882 -4.322067 0.116804
6 1.402086 -4.551800 0.437719
1 2.763938 -2.989368 -2.254133
1 -0.527330 -4.711980 -0.522532
1 3.016971 -2.243578 0.698206
1 3.477838 -4.688934 0.959791
1 3.273948 -1.402696 -1.733547
1 4.375643 -2.832669 -0.252193
1 0.825286 -4.770713 -1.636876
1 3.156213 -4.941613 -0.749215
1 1.109068 -3.929924 1.293216
1 1.271652 -5.597713 0.738361
16 -1.317771 -2.067342 -0.968706
6 -1.437466 0.653805 -1.604879
8 -0.964128 1.758627 -1.943029
6 -2.926603 0.533947 -1.323276
6 -3.217106 0.807386 0.165726
1 -2.829555 1.802130 0.413174
6 1.564563 0.607271 -1.490556
1 2.589877 0.312300 -1.708924
1 1.202793 1.264981 -2.279432
6 1.497815 1.349463 -0.142436
1 -3.433543 1.285012 -1.935939
1 -3.328120 -0.448607 -1.601021
1 -2.669197 0.081157 0.779583
6 -4.691238 0.724239 0.471912
6 -5.276253 -0.498463 0.811106
6 -5.509412 1.851613 0.366610
6 -6.645431 -0.593834 1.044730
1 -4.647046 -1.382598 0.894461
6 -6.879458 1.761585 0.599078
1 -5.064495 2.808165 0.101945
6 -7.451471 0.537759 0.939339
1 -7.083196 -1.551051 1.311941
1 -7.500559 2.648592 0.517268
1 -8.519029 0.466610 1.123391
1 0.438172 1.575646 0.022357
6 2.231821 2.679784 -0.181317
6 2.019523 3.580736 0.869457
6 3.122168 3.040369 -1.193307
6 2.672550 4.805481 0.907591
1 1.332227 3.306446 1.666537
6 3.781202 4.270670 -1.158515
1 3.309995 2.372601 -2.028457
6 3.560080 5.155818 -0.110573
1 2.488736 5.489982 1.730149
1 4.467205 4.532985 -1.958232
1 4.071516 6.112972 -0.085130
6 1.967592 0.466963 1.005529
6 1.051646 -0.355217 1.669312
6 3.304263 0.446122 1.415295
6 1.456108 -1.169239 2.725233
1 0.007491 -0.345079 1.360148
6 3.711324 -0.362073 2.474602
1 4.025196 1.089206 0.916489
6 2.787935 -1.170067 3.135614
1 0.727031 -1.792774 3.234517
1 4.751191 -0.356233 2.787291
1 3.103681 -1.794345 3.965824
s-TS1
8 1.371675 3.166680 2.262164
7 2.486570 6.538935 2.490425
6 2.512510 4.042855 2.152679
6 1.828394 5.415747 1.964731
8 4.041492 6.576639 1.983812
16 4.321020 6.982662 0.474195
8 3.180821 6.652587 -0.373837
8 5.598089 6.333649 0.068414
6 4.532776 8.708998 0.572801
6 4.560382 9.409401 -0.672849
6 5.206774 9.272664 1.695111
6 5.221194 10.622690 -0.773644
1 4.031190 8.998972 -1.527667
6 5.849876 10.486858 1.585407
1 5.198450 8.740762 2.642549
6 5.881022 11.158890 0.340252
1 5.217045 11.171876 -1.710639
1 6.326756 10.936842 2.450467
17 6.744248 12.670262 0.200009
6 1.863958 7.817878 2.210295
1 0.922182 7.830226 2.763579
1 2.514386 8.606287 2.591818
1 1.652339 7.969445 1.147701
8 0.709051 5.523169 1.511612
6 3.348815 3.992185 3.428642
1 4.162295 4.716757 3.377731
1 2.728416 4.218438 4.300453
1 3.776510 2.991961 3.546304
6 3.345858 3.681531 0.922175
1 3.654790 2.634249 0.993197
1 2.762214 3.823979 0.008764
1 4.247644 4.293036 0.866845
6 1.584553 1.816755 2.381413
6 1.573485 1.010932 1.241564
6 1.707178 1.234873 3.644229
6 1.706524 -0.369025 1.366224
1 1.446459 1.481583 0.271894
6 1.840122 -0.146185 3.761271
1 1.680451 1.873204 4.521482
6 1.845206 -0.951707 2.624495
1 1.694995 -0.991042 0.476329
1 1.932372 -0.593941 4.746150
1 1.945728 -2.028236 2.719178
19 7.405099 8.256047 -0.267228
s-IM2
8 1.077990 2.524856 1.145863
7 -0.708849 0.449080 1.016135
6 -0.276838 2.828271 1.471881
6 -1.061958 1.547490 1.787212
6 -0.742261 -0.827521 1.674680
1 -1.360251 -0.804200 2.579675
1 -1.090770 -1.594275 0.979759
1 0.289655 -1.078565 1.963534
8 -2.013887 1.533894 2.548129
6 -0.377123 3.846648 2.601841
1 -1.426818 4.050568 2.820854
1 0.104208 3.500542 3.518314
1 0.110892 4.771643 2.284200
6 -0.861599 3.398613 0.177861
1 -0.302740 4.296571 -0.098816
1 -0.779556 2.663877 -0.625933
1 -1.912205 3.661356 0.325356
6 1.864180 1.785073 1.981297
6 3.164911 1.566173 1.513078
6 1.471390 1.239931 3.207234
6 4.058182 0.809437 2.255933
1 3.444194 1.999217 0.558373
6 2.381660 0.475656 3.940960
1 0.475768 1.393014 3.608255
6 3.672170 0.254931 3.477677
1 5.062770 0.648399 1.876992
1 2.064026 0.056413 4.890813
1 4.370701 -0.337970 4.058298
KOBsCl
8 -2.575572 -0.101029 1.188494
16 -2.087337 -0.012623 -0.188963
8 -2.450878 1.252537 -0.888372
8 -2.434119 -1.188827 -1.036832
6 -0.301869 -0.008144 -0.114359
6 0.381436 1.201849 -0.047850
6 0.383105 -1.219281 -0.075890
6 1.768817 1.205848 0.058757
1 -0.174262 2.132769 -0.091039
6 1.769756 -1.224466 0.030451
1 -0.169999 -2.150686 -0.140930
6 2.444732 -0.009296 0.097206
1 2.322228 2.137005 0.109398
1 2.324170 -2.155944 0.059006
17 4.186839 -0.010299 0.223759
19 -3.704978 0.129438 -2.880743
s-TS2
6 -3.211431 0.679653 -0.791967
6 -3.178884 0.470014 0.618060
6 -3.301518 -0.861335 1.107736
6 -3.619565 -1.889008 0.246437
6 -3.756326 -1.647963 -1.130046
6 -3.544043 -0.362311 -1.638329
1 -3.019931 1.672265 -1.184419
1 -3.185372 -1.014785 2.174853
1 -3.752584 -2.893770 0.634383
1 -3.613848 -0.182879 -2.706299
6 -3.250851 2.659618 1.573278
6 -4.688695 2.497416 1.068797
8 -5.406690 3.456549 0.815556
7 -5.058848 1.193074 1.036620
6 -6.166277 0.798545 0.204882
1 -6.025318 -0.247918 -0.086749
1 -7.091299 0.857748 0.790563
1 -6.274408 1.424561 -0.688076
8 -2.605031 1.377632 1.466697
6 -3.282590 3.003735 3.059470
1 -3.819814 2.226902 3.609208
1 -2.260890 3.071193 3.444226
1 -3.785387 3.962739 3.207813
6 -2.504405 3.726706 0.782929
1 -3.029246 4.679271 0.884363
1 -1.488885 3.830528 1.174359
1 -2.443520 3.484853 -0.280506
1 -4.004021 -2.463363 -1.801298
IM2
6 -3.343410 0.503629 -1.064470
6 -3.680869 0.672963 0.390083
6 -3.802410 -0.639091 1.112249
6 -3.696718 -1.837419 0.479564
6 -3.431343 -1.908102 -0.912471
6 -3.246001 -0.715228 -1.658040
1 -3.192934 1.426454 -1.618293
1 -3.993152 -0.566893 2.179626
1 -3.803225 -2.757675 1.046061
1 -3.010151 -0.782724 -2.715837
6 -3.237370 2.703138 1.541625
6 -4.718747 2.631383 1.193373
8 -5.559561 3.473882 1.455192
7 -4.909611 1.459986 0.543936
6 -6.186114 1.009647 0.040556
1 -6.144080 0.867035 -1.043786
1 -6.474858 0.064803 0.511553
1 -6.919050 1.780595 0.282411
8 -2.688916 1.486855 1.027623
6 -3.055823 2.752920 3.053474
1 -3.508870 1.872998 3.519521
1 -1.990508 2.770730 3.299531
1 -3.533679 3.650082 3.455728
6 -2.592175 3.895837 0.846911
1 -3.058171 4.822920 1.190981
1 -1.522804 3.924020 1.073663
1 -2.718973 3.818732 -0.236916
1 -3.350154 -2.871808 -1.401307
s-TS2’
8 1.223493 2.906641 1.370637
7 0.029306 0.463707 1.670941
6 -0.218119 2.912446 1.435342
6 -0.835008 1.507363 1.608991
6 -0.523160 -0.793810 2.127280
1 -1.142343 -0.686996 3.027257
1 -1.155844 -1.209306 1.334841
1 0.296674 -1.490226 2.317224
8 -2.058993 1.413534 1.629729
6 -0.681990 3.840386 2.557414
1 -1.772746 3.831080 2.602985
1 -0.290259 3.538568 3.532525
1 -0.337017 4.857241 2.351809
6 -0.658611 3.448008 0.076333
1 -0.242345 4.447145 -0.078060
1 -0.303446 2.788191 -0.719518
1 -1.748424 3.495130 0.042417
6 1.939183 2.010447 2.061871
6 3.259743 1.802133 1.664928
6 1.354199 1.202501 3.080842
6 4.002706 0.792159 2.256010
1 3.661945 2.416419 0.867022
6 2.152492 0.195260 3.681578
1 0.506409 1.570193 3.647749
6 3.443415 -0.027753 3.255049
1 5.025489 0.625503 1.933787
1 1.727536 -0.388932 4.491473
1 4.043564 -0.807910 3.710997
s-IM2’
8 1.222660 2.921510 1.290294
7 -0.029937 0.600832 2.186493
6 -0.216595 2.907704 1.348038
6 -0.794129 1.490434 1.503684
6 -0.554679 -0.727209 2.456585
1 -0.849152 -0.830738 3.507649
1 -1.431062 -0.867239 1.826669
1 0.198654 -1.481984 2.220508
8 -1.898745 1.233496 1.044757
6 -0.692160 3.774610 2.516651
1 -1.784819 3.808826 2.521324
1 -0.354237 3.388514 3.482094
1 -0.301993 4.788466 2.393228
6 -0.668955 3.493892 0.018928
1 -0.255206 4.499932 -0.088428
1 -0.314712 2.873043 -0.807292
1 -1.757638 3.536668 -0.016581
6 1.932957 1.983886 1.947284
6 3.281315 1.899385 1.730964
6 1.187325 1.076322 2.881572
6 4.043376 0.890725 2.345583
1 3.734282 2.611849 1.049184
6 2.060801 -0.029310 3.403656
1 0.847204 1.666712 3.755753
6 3.398131 -0.070563 3.167098
1 5.110079 0.831029 2.167221
1 1.595144 -0.751500 4.065874
1 3.989934 -0.860171 3.620666
TS1-p
6 0.376559 1.633944 -1.864630
6 1.556253 1.458760 -2.506747
6 1.193515 -0.166909 -0.662739
7 0.190246 0.747714 -0.800685
6 -0.647252 2.646731 -2.302374
6 -0.130293 4.093293 -2.294298
6 2.089777 2.230589 -3.678661
6 0.812550 4.452052 -3.444765
6 2.168749 3.743868 -3.433322
1 -0.970858 2.378882 -3.318403
1 3.085557 1.849563 -3.926831
1 0.362133 4.288056 -1.336517
1 0.988317 5.533451 -3.416224
1 -1.539488 2.590099 -1.679554
1 -1.000591 4.757323 -2.344579
1 1.460924 2.037354 -4.559673
1 0.311207 4.246073 -4.401594
1 2.672679 3.924901 -2.475348
1 2.797283 4.182420 -4.216487
16 2.480763 0.172558 -1.781002
6 1.257057 -1.242236 0.311952
8 0.389213 -1.419425 1.174966
6 2.529848 -2.069961 0.334295
6 3.547953 -1.447535 1.310779
1 3.081421 -1.388475 2.300084
6 -0.883886 0.865549 0.197139
1 -1.673854 1.472685 -0.241771
1 -1.288926 -0.123888 0.394665
6 -0.369534 1.501735 1.498951
1 2.260128 -3.071266 0.683788
1 2.984316 -2.173190 -0.658480
1 3.773155 -0.420770 0.994456
6 4.821993 -2.251814 1.371140
6 5.857829 -2.004981 0.466374
6 4.969365 -3.292570 2.291026
6 7.016990 -2.775712 0.481729
1 5.751848 -1.196158 -0.254201
6 6.127017 -4.066408 2.310451
1 4.169042 -3.493491 2.999553
6 7.154650 -3.809567 1.405671
1 7.814615 -2.567413 -0.225105
1 6.227998 -4.868677 3.035203
1 8.058759 -4.410256 1.421782
6 -1.934861 -1.353845 -2.124065
6 -2.570060 -2.247984 -1.101746
6 -1.611087 -3.263197 -0.551242
6 -0.340041 -3.397592 -1.008502
6 0.198426 -2.505744 -1.972220
6 -0.655467 -1.522992 -2.545406
1 -2.583036 -0.586817 -2.542236
1 -2.006985 -3.914982 0.222902
1 0.302290 -4.162391 -0.579054
1 -0.250676 -0.853590 -3.303259
6 -4.502392 -1.795872 0.214085
6 -4.880485 -2.722880 -0.935157
8 -5.988434 -3.194648 -1.136864
7 -3.761025 -2.912620 -1.663268
6 -3.674363 -3.802455 -2.796250
1 -3.329677 -3.261604 -3.682693
1 -2.975635 -4.619474 -2.588552
1 -4.672727 -4.205298 -2.972488
8 -3.140802 -1.450997 -0.041246
6 -4.626376 -2.529643 1.546362
1 -4.020679 -3.440222 1.546263
1 -4.274515 -1.878197 2.352152
1 -5.669600 -2.802752 1.728245
6 -5.370111 -0.545726 0.185754
1 -6.424770 -0.833832 0.190204
1 -5.167573 0.068305 1.067811
1 -5.163388 0.037984 -0.715897
1 0.437190 0.850212 1.853641
6 -1.441786 1.511048 2.576179
6 -1.061402 1.812375 3.889050
6 -2.789742 1.261752 2.313816
6 -1.998085 1.859699 4.913481
1 -0.013816 2.014072 4.100787
6 -3.734940 1.319435 3.339660
1 -3.117743 1.009171 1.309621
6 -3.344161 1.615415 4.640374
1 -1.680237 2.088967 5.926056
1 -4.783284 1.140286 3.116447
1 -4.080392 1.657143 5.436975
6 0.222096 2.884024 1.262263
6 1.582027 3.016734 0.964661
6 -0.563366 4.038990 1.328821
6 2.149997 4.272226 0.756840
1 2.204391 2.124281 0.913154
6 0.001623 5.296336 1.127331
1 -1.619948 3.951343 1.569997
6 1.361333 5.417678 0.846126
1 3.210810 4.355028 0.539262
1 -0.620628 6.183502 1.196834
1 1.803177 6.398209 0.697950
1 1.199706 -2.652249 -2.363135
TS1-p-1
6 -0.680099 -1.582647 -3.002976
6 -0.793446 -2.770464 -3.644797
6 -1.091730 -2.966535 -1.181858
7 -0.813003 -1.696747 -1.615699
6 -0.480745 -0.269287 -3.713082
6 0.750793 -0.232263 -4.630052
6 -0.734988 -3.035040 -5.121992
6 0.617242 -1.008804 -5.940886
6 0.547383 -2.529795 -5.795580
1 -1.383935 -0.058701 -4.302933
1 -0.831828 -4.112674 -5.288604
1 1.618313 -0.596206 -4.070687
1 1.478247 -0.761098 -6.572011
1 -0.388569 0.545902 -2.995384
1 0.948282 0.818526 -4.870443
1 -1.605490 -2.572281 -5.608651
1 -0.273653 -0.659617 -6.482772
1 1.415839 -2.887272 -5.227899
1 0.606117 -2.980247 -6.792685
16 -1.043835 -4.074477 -2.516543
6 -1.270666 -3.413173 0.191167
8 -1.071912 -2.683150 1.174231
6 -1.556869 -4.884756 0.384611
6 -0.268519 -5.655180 0.725115
1 0.173379 -5.211216 1.623551
6 -0.584087 -0.601971 -0.668824
1 -0.721147 0.336043 -1.203972
1 -1.336542 -0.670485 0.117177
6 0.818629 -0.684444 -0.042898
1 -2.266422 -4.979829 1.212041
1 -2.044995 -5.339559 -0.484998
1 0.459746 -5.538170 -0.088535
6 -0.555538 -7.120051 0.943466
6 -0.573703 -8.007685 -0.135366
6 -0.857934 -7.609708 2.216158
6 -0.876295 -9.353973 0.050746
1 -0.343757 -7.635661 -1.131907
6 -1.160142 -8.956004 2.409008
1 -0.854115 -6.927315 3.063072
6 -1.169084 -9.833385 1.326280
1 -0.880480 -10.030109 -0.799089
1 -1.385225 -9.321054 3.407075
1 -1.400897 -10.883470 1.475729
6 -4.713759 -4.003019 1.315731
6 -5.060090 -5.171163 0.439294
6 -4.802244 -4.893921 -1.013484
6 -4.241806 -3.736980 -1.450740
6 -3.823321 -2.723346 -0.544631
6 -4.128739 -2.876115 0.839067
1 -4.926273 -4.132117 2.374338
1 -5.090603 -5.686885 -1.699422
1 -4.076493 -3.593161 -2.515687
1 -3.848062 -2.084720 1.528181
6 -5.136205 -7.391234 1.310883
6 -6.555205 -6.868868 1.125583
8 -7.582997 -7.477952 1.375737
7 -6.446234 -5.609378 0.648926
6 -7.571412 -4.754617 0.357278
1 -7.513245 -3.832701 0.944609
1 -7.593549 -4.493406 -0.705635
1 -8.475850 -5.305005 0.620828
8 -4.302223 -6.327945 0.857025
6 -4.895947 -8.627696 0.454521
1 -5.074448 -8.398126 -0.600277
1 -3.858245 -8.955922 0.572522
1 -5.570061 -9.432411 0.760584
6 -4.872700 -7.665098 2.787649
1 -5.554213 -8.438878 3.151606
1 -3.839301 -7.999999 2.916840
1 -5.024698 -6.754955 3.375693
1 0.859944 -1.662664 0.447223
6 1.026162 0.359713 1.041344
6 2.099345 0.185964 1.923406
6 0.221969 1.490267 1.189290
6 2.361281 1.111526 2.924687
1 2.733819 -0.690412 1.813591
6 0.482036 2.423334 2.194738
1 -0.624075 1.658530 0.529598
6 1.550407 2.238402 3.063769
1 3.196189 0.953918 3.600595
1 -0.158046 3.294575 2.295219
1 1.750789 2.963171 3.846587
6 1.916670 -0.650108 -1.096936
6 2.380207 -1.848185 -1.649741
6 2.495071 0.550515 -1.519847
6 3.413636 -1.851573 -2.584630
1 1.938072 -2.789265 -1.325423
6 3.529514 0.550974 -2.452876
1 2.154113 1.488354 -1.087831
6 3.997977 -0.650559 -2.981677
1 3.770064 -2.793309 -2.991353
1 3.977765 1.491336 -2.759131
1 4.812606 -0.650464 -3.699264
1 -3.469342 -1.769435 -0.919506
TS1-p-2
6 -0.758644 -1.484396 -2.859898
6 -1.053683 -2.633231 -3.513341
6 -1.166803 -2.863895 -1.036130
7 -0.798480 -1.627214 -1.465244
6 -0.472694 -0.174414 -3.545940
6 0.638476 -0.245227 -4.603048
6 -1.167509 -2.872377 -4.991911
6 0.272526 -0.953694 -5.907829
6 0.074711 -2.465261 -5.792731
1 -1.403155 0.183385 -4.008896
1 -1.373241 -3.934665 -5.158508
1 1.516694 -0.722176 -4.156496
1 1.071979 -0.764234 -6.632891
1 -0.182074 0.580492 -2.815683
1 0.926108 0.785557 -4.838791
1 -2.041641 -2.328769 -5.377282
1 -0.638154 -0.502790 -6.327674
1 0.962746 -2.921272 -5.336862
1 -0.022288 -2.885730 -6.799737
16 -1.357547 -3.928365 -2.389220
6 -1.259415 -3.324536 0.350236
8 -0.989285 -2.596032 1.313890
6 -1.410917 -4.820348 0.553717
6 -0.022449 -5.490349 0.572259
1 0.568713 -5.026443 1.369320
6 -0.389497 -0.579517 -0.515629
1 -0.512853 0.385701 -1.005327
1 -1.069856 -0.632734 0.329751
6 1.053097 -0.787160 -0.030552
1 -1.894255 -4.961315 1.524415
1 -2.046399 -5.291639 -0.206531
1 0.494212 -5.292213 -0.375828
6 -0.130288 -6.978755 0.788683
6 -0.272672 -7.844106 -0.298833
6 -0.147688 -7.514535 2.078669
6 -0.423904 -9.214444 -0.104838
1 -0.260731 -7.435709 -1.307618
6 -0.298727 -8.884379 2.277972
1 -0.038523 -6.849570 2.932351
6 -0.436849 -9.738443 1.186047
1 -0.528574 -9.873844 -0.961228
1 -0.305547 -9.285625 3.286935
1 -0.551925 -10.806859 1.340072
6 -4.131704 -2.656392 2.293912
6 -4.090432 -1.158027 2.302695
6 -3.680814 -0.601672 0.972000
6 -3.622293 -1.360588 -0.149336
6 -3.753796 -2.781836 -0.105856
6 -4.069037 -3.380427 1.149447
1 -4.346846 -3.125232 3.251333
1 -3.545041 0.477915 0.935775
1 -3.419887 -0.882462 -1.106837
1 -4.222301 -4.456263 1.193032
6 -5.445283 0.114042 3.804665
6 -4.003017 0.116051 4.288770
8 -3.590146 0.681509 5.290615
7 -3.290916 -0.618357 3.409152
6 -1.872722 -0.859646 3.550453
1 -1.665799 -1.931583 3.554903
1 -1.312801 -0.419551 2.719467
1 -1.563532 -0.398440 4.489813
8 -5.420589 -0.665033 2.615416
6 -5.893653 1.537023 3.489785
1 -5.247459 1.974956 2.723191
1 -6.921931 1.529679 3.117041
1 -5.840802 2.153698 4.391135
6 -6.342177 -0.546739 4.845923
1 -6.299715 0.012495 5.784509
1 -7.374863 -0.571576 4.486368
1 -6.011499 -1.573035 5.030502
1 1.058353 -1.775651 0.444091
6 1.432122 0.219738 1.046097
6 2.668619 0.069716 1.686770
6 0.609502 1.278709 1.433024
6 3.067692 0.945452 2.687522
1 3.321098 -0.747627 1.388381
6 1.006988 2.160371 2.440444
1 -0.360630 1.427786 0.968058
6 2.234662 1.997872 3.069558
1 4.028222 0.806470 3.174202
1 0.347163 2.971642 2.731751
1 2.542022 2.681760 3.854350
6 2.056093 -0.821456 -1.173619
6 2.416287 -2.044559 -1.746142
6 2.646583 0.347792 -1.664038
6 3.366701 -2.105336 -2.764366
1 1.962534 -2.960958 -1.371352
6 3.596746 0.291447 -2.680489
1 2.382778 1.304460 -1.218881
6 3.967526 -0.936699 -3.226654
1 3.646179 -3.066612 -3.185091
1 4.056883 1.207250 -3.038950
1 4.718217 -0.981343 -4.009557
1 -3.883526 -3.345946 -1.023227
TS1-p-3
6 -1.060020 -1.877647 -1.847687
6 -1.374600 -3.152932 -2.186470
6 -0.700121 -2.920742 0.193016
7 -0.637676 -1.758064 -0.519107
6 -1.198252 -0.696034 -2.771165
6 -0.505615 -0.866810 -4.130120
6 -1.927294 -3.675011 -3.482317
6 -1.182691 -1.828915 -5.106578
6 -1.102238 -3.305645 -4.719881
1 -2.269010 -0.498876 -2.922312
1 -2.003314 -4.764966 -3.413028
1 0.529113 -1.180432 -3.958949
1 -0.713088 -1.702993 -6.088604
1 -0.782709 0.197391 -2.305024
1 -0.461086 0.124265 -4.595555
1 -2.955806 -3.307360 -3.607949
1 -2.237745 -1.545030 -5.230124
1 -0.054850 -3.586436 -4.550952
1 -1.466409 -3.910048 -5.557981
16 -1.129200 -4.233746 -0.846297
6 -0.264592 -3.141089 1.580627
8 0.283397 -2.275322 2.264942
6 -0.421133 -4.561134 2.075900
6 0.802585 -5.442301 1.748039
1 1.650872 -5.114001 2.357758
6 -0.115310 -0.524084 0.077941
1 -0.534603 0.317831 -0.470599
1 -0.463381 -0.475887 1.109335
6 1.422641 -0.496972 0.069047
1 -0.562660 -4.521823 3.159704
1 -1.327848 -5.009601 1.657285
1 1.091261 -5.319657 0.697019
6 0.460952 -6.887477 2.013907
6 0.037598 -7.717664 0.973179
6 0.455520 -7.389833 3.317922
6 -0.387956 -9.019609 1.227621
1 0.037483 -7.335436 -0.045824
6 0.031348 -8.690504 3.576807
1 0.782455 -6.752035 4.136233
6 -0.395584 -9.508095 2.532123
1 -0.715722 -9.651580 0.407602
1 0.032084 -9.066051 4.595556
1 -0.731057 -10.520460 2.733676
6 -4.383858 -4.040436 0.659809
6 -4.613453 -4.755481 1.960557
6 -3.742685 -4.223155 3.058294
6 -2.977010 -3.115148 2.911693
6 -2.856051 -2.435387 1.658119
6 -3.641022 -2.907956 0.570452
1 -4.950730 -4.414975 -0.189576
1 -3.817395 -4.743025 4.010457
1 -2.403116 -2.743263 3.758066
1 -3.590733 -2.379705 -0.381408
6 -6.718970 -5.827344 2.306278
6 -5.662075 -6.875556 1.988874
8 -5.851668 -8.079428 1.903927
7 -4.495850 -6.216595 1.821635
6 -3.253499 -6.883146 1.515225
1 -2.803946 -6.455695 0.611515
1 -2.537253 -6.794885 2.340767
1 -3.478780 -7.938073 1.349093
8 -6.002319 -4.598907 2.344998
6 -7.336832 -6.105084 3.671312
1 -6.562096 -6.096553 4.443340
1 -8.076257 -5.334922 3.908770
1 -7.823477 -7.084057 3.667800
6 -7.772264 -5.796109 1.202699
1 -8.276653 -6.764191 1.138387
1 -8.510714 -5.018462 1.417566
1 -7.305866 -5.577028 0.237557
1 1.727848 -1.364195 0.665135
6 1.977399 0.736137 0.765267
6 3.346608 0.764751 1.058081
6 1.201217 1.841828 1.113068
6 3.922733 1.862657 1.682613
1 3.961331 -0.090059 0.785658
6 1.777444 2.948443 1.740066
1 0.134783 1.857609 0.910545
6 3.136758 2.963387 2.026197
1 4.985528 1.861214 1.904356
1 1.154687 3.797344 2.005089
1 3.583701 3.823151 2.515339
6 1.999763 -0.675623 -1.328288
6 2.311711 -1.957292 -1.791236
6 2.248856 0.417773 -2.163829
6 2.887194 -2.143366 -3.047079
1 2.120640 -2.815946 -1.149047
6 2.823926 0.236011 -3.419266
1 2.022197 1.421139 -1.810698
6 3.154930 -1.044311 -3.860352
1 3.137630 -3.145240 -3.382738
1 3.024767 1.097248 -4.049254
1 3.615967 -1.184300 -4.833133
1 -2.412575 -1.446552 1.627221
s-TS1-p
6 0.461449 0.024319 1.717529
6 -0.485765 -0.418623 2.577168
6 -1.218158 -0.483822 0.199775
7 0.042519 0.011356 0.380505
6 1.857896 0.399804 2.131003
6 1.935275 1.430159 3.263855
6 -0.377024 -0.645311 4.057462
6 1.570906 0.916960 4.657356
6 0.093960 0.576392 4.854550
1 2.379649 -0.524570 2.418024
1 -1.354461 -0.964306 4.434316
1 1.300749 2.285343 3.010053
1 1.849967 1.684101 5.388762
1 2.410478 0.786735 1.275655
1 2.966619 1.801218 3.293892
1 0.309038 -1.485525 4.242163
1 2.178502 0.030774 4.891496
1 -0.523440 1.441968 4.582012
1 -0.083052 0.374953 5.917123
16 -1.951248 -0.846118 1.734493
6 -1.949827 -0.586016 -1.049731
8 -1.522171 -0.162777 -2.132032
6 -3.364161 -1.134382 -0.970438
6 -4.373447 0.025519 -0.854059
1 -4.248776 0.675851 -1.726245
6 0.751534 0.701298 -0.708114
1 1.807432 0.719054 -0.453085
1 0.630254 0.100568 -1.604587
6 0.195645 2.110251 -0.964140
1 -3.552010 -1.684580 -1.898076
1 -3.502522 -1.831483 -0.135978
1 -4.135646 0.622888 0.035502
6 -5.790879 -0.480901 -0.764887
6 -6.346678 -0.812964 0.473338
6 -6.553688 -0.681642 -1.917636
6 -7.636633 -1.328994 0.560511
1 -5.759567 -0.660003 1.376917
6 -7.844506 -1.197772 -1.835700
1 -6.130517 -0.426805 -2.886601
6 -8.389769 -1.522651 -0.595659
1 -8.055678 -1.576876 1.531147
1 -8.426309 -1.343229 -2.740927
1 -9.397011 -1.922260 -0.530255
6 1.428629 -3.010481 0.655946
6 2.275248 -2.583823 -0.502430
6 1.477923 -2.420365 -1.760294
6 0.149528 -2.693991 -1.835022
6 -0.588863 -3.105753 -0.692573
6 0.101064 -3.275985 0.539482
1 1.953066 -3.118621 1.603157
1 2.035390 -2.075518 -2.628763
1 -0.373127 -2.547898 -2.775898
1 -0.454739 -3.601858 1.415288
6 4.373122 -1.457509 -0.293701
6 4.614719 -2.921441 -0.643034
8 5.705170 -3.441183 -0.817075
7 3.402230 -3.508799 -0.711918
6 3.193118 -4.894018 -1.060727
1 2.619317 -4.972606 -1.989649
1 4.175375 -5.349753 -1.193091
1 2.647654 -5.410201 -0.264871
8 2.956004 -1.350201 -0.171019
6 4.871612 -0.555206 -1.417299
1 4.369940 -0.804069 -2.357669
1 4.661825 0.491697 -1.173384
1 5.949383 -0.681017 -1.551180
6 5.036383 -1.125803 1.037631
1 6.114357 -1.293481 0.965666
1 4.853513 -0.079280 1.301554
1 4.632742 -1.764724 1.829062
1 -0.857426 1.972482 -1.238531
6 0.885688 2.759453 -2.155695
6 0.384297 3.976442 -2.634416
6 1.999342 2.206454 -2.790540
6 0.974248 4.620565 -3.714039
1 -0.479054 4.419619 -2.143327
6 2.596661 2.852960 -3.874258
1 2.412718 1.258472 -2.459176
6 2.088489 4.059512 -4.339346
1 0.565168 5.561158 -4.070293
1 3.461409 2.403990 -4.353703
1 2.552409 4.560697 -5.183140
6 0.234946 2.991358 0.275889
6 -0.857246 3.010124 1.148638
6 1.338773 3.798392 0.569554
6 -0.860444 3.832231 2.273870
1 -1.722270 2.384686 0.931112
6 1.336967 4.626746 1.689468
1 2.191770 3.800276 -0.104718
6 0.233904 4.652400 2.541232
1 -1.724107 3.841823 2.932291
1 2.196399 5.258441 1.893094
1 0.228453 5.305364 3.408566
1 -1.624602 -3.413525 -0.787797
s-TS1-p-1
6 -0.453670 -0.979191 -3.056839
6 -0.761024 -2.037632 -3.843487
6 -1.037599 -2.519643 -1.416091
7 -0.570278 -1.265116 -1.690494
6 -0.067936 0.377987 -3.583756
6 1.107660 0.356536 -4.571207
6 -0.796965 -2.110453 -5.343530
6 0.794401 -0.191473 -5.964192
6 0.510586 -1.692694 -6.026292
1 -0.948107 0.826888 -4.065462
1 -1.046438 -3.135261 -5.636943
1 1.929946 -0.211208 -4.123581
1 1.648612 0.025692 -6.615360
1 0.208552 1.038793 -2.762337
1 1.460822 1.388517 -4.676985
1 -1.616659 -1.479204 -5.715098
1 -0.062049 0.353318 -6.386985
1 1.344107 -2.247148 -5.577046
1 0.452795 -1.995807 -7.077596
16 -1.180990 -3.430736 -2.884635
6 -1.154717 -3.141096 -0.095739
8 -0.769663 -2.583147 0.935814
6 -1.682404 -4.555328 -0.025684
6 -0.620624 -5.472910 0.604068
1 -0.341293 -5.039852 1.570496
6 -0.335876 -0.284224 -0.626286
1 -0.498927 0.707585 -1.047547
1 -1.082982 -0.457646 0.149270
6 1.067274 -0.413856 -0.009898
1 -2.575163 -4.531628 0.615072
1 -2.005514 -4.948557 -0.994308
1 0.281654 -5.470521 -0.019909
6 -1.102510 -6.892025 0.784306
6 -0.496247 -7.947699 0.101629
6 -2.167392 -7.176497 1.647193
6 -0.930309 -9.260593 0.277991
1 0.330769 -7.738859 -0.572985
6 -2.596472 -8.487288 1.832570
1 -2.664630 -6.361378 2.168362
6 -1.980794 -9.534911 1.147846
1 -0.443539 -10.067621 -0.261569
1 -3.413876 -8.697218 2.517640
1 -2.318387 -10.556312 1.294225
6 -4.383002 -2.710255 1.432116
6 -5.160007 -3.836856 0.823329
6 -5.009420 -3.893275 -0.668553
6 -4.291106 -2.981362 -1.369228
6 -3.573853 -1.928084 -0.725676
6 -3.687803 -1.811792 0.691207
1 -4.436060 -2.639181 2.515352
1 -5.527656 -4.710368 -1.164542
1 -4.237609 -3.067602 -2.452269
1 -3.165316 -1.005513 1.200538
6 -5.840040 -5.828584 1.946190
6 -7.027057 -4.878931 1.837817
8 -8.159103 -5.102146 2.237435
7 -6.580082 -3.771378 1.210164
6 -7.414274 -2.648501 0.856865
1 -7.043990 -1.732173 1.326686
1 -7.425055 -2.507722 -0.228936
1 -8.422846 -2.865264 1.212002
8 -4.742176 -5.085176 1.420829
6 -6.094951 -7.072808 1.100388
1 -6.312817 -6.794194 0.065007
1 -5.205613 -7.709506 1.107204
1 -6.947070 -7.630123 1.499138
6 -5.571998 -6.174164 3.404411
1 -6.457611 -6.643015 3.841346
1 -4.726583 -6.865200 3.480731
1 -5.334903 -5.267793 3.968589
1 1.095834 -1.420661 0.419163
6 1.279859 0.562527 1.136937
6 2.419307 0.398151 1.934788
6 0.410343 1.612745 1.432157
6 2.681123 1.254101 2.995838
1 3.106073 -0.414717 1.710410
6 0.671053 2.476717 2.497866
1 -0.488786 1.771244 0.844673
6 1.804524 2.301723 3.281561
1 3.568163 1.104396 3.603677
1 -0.020545 3.285867 2.711859
1 2.005405 2.972352 4.111108
6 2.176952 -0.328310 -1.048286
6 2.664909 -1.499013 -1.635833
6 2.747174 0.894292 -1.417297
6 3.717753 -1.455891 -2.548650
1 2.228686 -2.455658 -1.354273
6 3.795735 0.942058 -2.332507
1 2.386431 1.811262 -0.956647
6 4.291956 -0.234346 -2.892493
1 4.095190 -2.377792 -2.980775
1 4.235839 1.898595 -2.597824
1 5.119773 -0.198043 -3.593865
1 -3.190551 -1.099629 -1.312375
s-TS1-p-2
6 0.998696 -0.035499 -3.367214
6 0.718215 -0.925109 -4.351153
6 -0.237923 -1.581892 -2.154493
7 0.484715 -0.412741 -2.124910
6 1.728496 1.263293 -3.585829
6 3.066134 1.124398 -4.325015
6 1.002877 -0.827564 -5.822228
6 2.968258 0.830305 -5.822174
6 2.472343 -0.571574 -6.174872
1 1.067028 1.943842 -4.141498
1 0.682093 -1.759534 -6.300411
1 3.660161 0.348054 -3.831079
1 3.962655 0.965373 -6.262474
1 1.934248 1.746236 -2.630630
1 3.608203 2.067625 -4.192832
1 0.377070 -0.033536 -6.256613
1 2.315390 1.575045 -6.299860
1 3.096274 -1.320501 -5.670748
1 2.591068 -0.726647 -7.253019
16 -0.192940 -2.275592 -3.737666
6 -0.867008 -2.256699 -1.034205
8 -0.889477 -1.796845 0.115355
6 -1.427226 -3.640515 -1.311778
6 -0.326144 -4.712352 -1.180235
1 0.080138 -4.671236 -0.163689
6 0.754189 0.279421 -0.863209
1 1.020797 1.310371 -1.091168
1 -0.162625 0.277078 -0.275222
6 1.869289 -0.416857 -0.063836
1 -2.205019 -3.830287 -0.566117
1 -1.897698 -3.702543 -2.301107
1 0.494954 -4.480710 -1.870140
6 -0.868389 -6.087838 -1.478456
6 -0.978838 -6.528389 -2.800367
6 -1.323600 -6.919979 -0.454052
6 -1.526897 -7.773683 -3.093180
1 -0.626369 -5.885981 -3.605684
6 -1.872932 -8.167350 -0.741989
1 -1.244247 -6.586097 0.577891
6 -1.975801 -8.597536 -2.062517
1 -1.601800 -8.102980 -4.125186
1 -2.219206 -8.804191 0.066462
1 -2.402184 -9.570031 -2.288077
6 -2.948147 -0.245593 -4.665699
6 -4.027580 -1.286203 -4.724766
6 -4.178453 -2.013374 -3.422168
6 -3.643258 -1.541060 -2.266081
6 -2.762932 -0.424375 -2.254825
6 -2.436757 0.201161 -3.485730
1 -2.692051 0.225270 -5.612401
1 -4.846733 -2.871217 -3.431638
1 -3.867148 -2.039158 -1.325733
1 -1.736120 1.033679 -3.487138
6 -5.858259 -1.098295 -6.250248
6 -4.876963 -2.144486 -6.756436
8 -4.991471 -2.800991 -7.778798
7 -3.867577 -2.203251 -5.858348
6 -2.751727 -3.104654 -5.996490
1 -1.824413 -2.553412 -6.187905
1 -2.622884 -3.696545 -5.084175
1 -2.968718 -3.760176 -6.841586
8 -5.281487 -0.625972 -5.037535
6 -7.210335 -1.744582 -5.969774
1 -7.101290 -2.541356 -5.228283
1 -7.905368 -0.996162 -5.578846
1 -7.618787 -2.171056 -6.889880
6 -5.968850 0.044575 -7.253372
1 -6.349777 -0.329895 -8.207305
1 -6.648539 0.810327 -6.869063
1 -4.987398 0.499101 -7.417814
1 1.502671 -1.432303 0.129151
6 2.103065 0.237021 1.289255
6 2.954909 -0.407355 2.195280
6 1.524636 1.448088 1.669701
6 3.218171 0.139083 3.444169
1 3.416719 -1.348521 1.905775
6 1.788248 2.001521 2.924283
1 0.852672 1.976180 1.000467
6 2.633956 1.351257 3.814027
1 3.878695 -0.379960 4.131980
1 1.325242 2.943706 3.201205
1 2.837293 1.781149 4.789789
6 3.151714 -0.535799 -0.875021
6 3.382706 -1.676237 -1.649329
6 4.116437 0.476582 -0.868410
6 4.561550 -1.817572 -2.379552
1 2.635797 -2.468712 -1.664214
6 5.296439 0.338416 -1.595237
1 3.953296 1.364443 -0.261862
6 5.526929 -0.813696 -2.345485
1 4.729129 -2.717140 -2.964243
1 6.041597 1.127683 -1.567418
1 6.451966 -0.926387 -2.902437
1 -2.416851 -0.015641 -1.312228
s-TS1-p-3
6 0.793280 0.018636 -3.230755
6 0.444285 -0.857180 -4.200635
6 -0.317518 -1.552304 -1.935346
7 0.419508 -0.399342 -1.945874
6 1.433263 1.353764 -3.498841
6 2.715309 1.292102 -4.340490
6 0.609618 -0.727037 -5.687623
6 2.518486 0.987889 -5.825778
6 2.044191 -0.430856 -6.140292
1 0.686686 1.990773 -3.996659
1 0.268978 -1.655156 -6.158222
1 3.390429 0.552318 -3.897826
1 3.473731 1.154468 -6.336403
1 1.678478 1.853670 -2.561188
1 3.209832 2.265882 -4.251271
1 -0.059126 0.063947 -6.057878
1 1.808312 1.708699 -6.256036
1 2.723586 -1.157474 -5.676672
1 2.094612 -0.586478 -7.223750
16 -0.352415 -2.258903 -3.528801
6 -0.782680 -2.278747 -0.759833
8 -0.588797 -1.900374 0.398445
6 -1.439689 -3.625882 -1.001414
6 -0.399075 -4.744772 -0.795240
1 -0.005066 -4.661561 0.222900
6 0.942808 0.173159 -0.699592
1 1.257831 1.193684 -0.906293
1 0.131059 0.192680 0.026365
6 2.124214 -0.645472 -0.149349
1 -2.243774 -3.736924 -0.266586
1 -1.883970 -3.715378 -1.998960
1 0.440258 -4.586302 -1.485012
6 -0.999156 -6.108777 -1.025617
6 -1.053834 -6.648827 -2.313133
6 -1.558646 -6.831975 0.029980
6 -1.649983 -7.885694 -2.542140
1 -0.619898 -6.092165 -3.141639
6 -2.156057 -8.069875 -0.194167
1 -1.521496 -6.420438 1.035979
6 -2.203010 -8.600144 -1.481377
1 -1.679995 -8.293789 -3.547947
1 -2.582492 -8.622076 0.637814
1 -2.666028 -9.566180 -1.656965
6 -2.999413 1.126677 -0.221369
6 -2.971565 2.157356 -1.311529
6 -2.578425 1.566312 -2.633472
6 -2.587323 0.228954 -2.857535
6 -2.800880 -0.709205 -1.802438
6 -2.991891 -0.203525 -0.480180
1 -3.129899 1.507635 0.788898
1 -2.415017 2.278332 -3.439675
1 -2.416727 -0.145236 -3.864929
1 -3.101127 -0.907822 0.340406
6 -4.271278 4.155974 -1.161602
6 -2.814716 4.471867 -0.853366
8 -2.358556 5.567816 -0.570129
7 -2.136365 3.307755 -0.954616
6 -0.723566 3.187704 -0.716702
1 -0.530505 2.554120 0.156855
1 -0.233442 2.745974 -1.591387
1 -0.332741 4.190917 -0.537940
8 -4.283818 2.758540 -1.435904
6 -4.725945 4.931913 -2.392498
1 -4.101467 4.674359 -3.253004
1 -5.764271 4.680789 -2.626651
1 -4.647901 6.006582 -2.207004
6 -5.137632 4.458328 0.056213
1 -5.069365 5.519856 0.309081
1 -6.179620 4.204486 -0.157705
1 -4.803041 3.867698 0.914009
1 1.742653 -1.660676 0.006624
6 2.587374 -0.134337 1.205195
6 3.429495 -0.952971 1.967291
6 2.236441 1.115205 1.717146
6 3.902571 -0.539063 3.205598
1 3.714272 -1.926263 1.574224
6 2.710032 1.535404 2.961294
1 1.583997 1.779694 1.158437
6 3.542935 0.711713 3.708563
1 4.550654 -1.192416 3.781705
1 2.421227 2.510049 3.342513
1 3.909330 1.037735 4.676905
6 3.265770 -0.733131 -1.153161
6 3.301619 -1.786947 -2.071147
6 4.291061 0.217062 -1.184586
6 4.345615 -1.903527 -2.986334
1 2.508316 -2.533256 -2.056474
6 5.339994 0.100848 -2.094106
1 4.282171 1.035472 -0.468717
6 5.374138 -0.963394 -2.993596
1 4.361503 -2.736342 -3.683234
1 6.135950 0.839350 -2.094636
1 6.196620 -1.058716 -3.695725
1 -3.064613 -1.734019 -2.039715
s-IM3
6 0.179365 -1.046459 1.379875
6 -0.711393 -0.153329 1.839907
6 -0.170888 0.181838 -0.655313
7 0.691267 -0.734489 0.089526
6 0.585192 -2.347614 2.020885
6 0.637940 -2.381706 3.548599
6 -1.658467 -0.160106 3.007186
6 -0.689635 -2.178714 4.277095
6 -1.140129 -0.721047 4.329188
1 -0.094246 -3.138834 1.663318
1 -1.986208 0.871758 3.182649
1 1.360291 -1.630035 3.889866
1 -0.580677 -2.545678 5.304154
1 1.582956 -2.620206 1.670365
1 1.053024 -3.357660 3.825396
1 -2.567012 -0.703531 2.701624
1 -1.471870 -2.793682 3.808916
1 -0.305119 -0.102118 4.681630
1 -1.944051 -0.616357 5.066962
16 -0.991170 1.156219 0.662506
6 0.746937 1.063521 -1.538385
8 0.815690 0.850414 -2.730096
6 1.555705 2.167535 -0.895645
6 0.882551 3.525480 -1.191134
1 -0.152422 3.504863 -0.829304
6 1.553458 -1.612238 -0.692731
1 1.434817 -2.651392 -0.370149
1 1.234238 -1.571871 -1.739627
6 3.044274 -1.202055 -0.639540
1 1.638166 2.019804 0.183398
1 2.554759 2.163448 -1.343554
1 0.848587 3.666584 -2.276380
6 1.631294 4.655312 -0.529840
6 2.595383 5.384664 -1.227978
6 1.401434 4.956082 0.815533
6 3.313518 6.398296 -0.597481
1 2.780703 5.157959 -2.275375
6 2.116833 5.967875 1.448871
1 0.651782 4.389908 1.364684
6 3.075548 6.692454 0.742716
1 4.056848 6.960326 -1.154800
1 1.923766 6.194196 2.493158
1 3.632155 7.484191 1.234506
6 -3.464930 0.517513 -1.894324
6 -4.166062 -0.438613 -0.967289
6 -3.262756 -1.540590 -0.486594
6 -1.960878 -1.594953 -0.758897
6 -1.238063 -0.548989 -1.552135
6 -2.165038 0.455050 -2.172701
1 -4.104639 1.277409 -2.338986
1 -3.751088 -2.310044 0.108682
1 -1.365455 -2.423826 -0.380922
1 -1.718101 1.174560 -2.854486
6 -6.120999 0.150350 0.237126
6 -6.503810 -0.700472 -0.967762
8 -7.632905 -1.041151 -1.276472
7 -5.353188 -0.996474 -1.613877
6 -5.278900 -1.801854 -2.810195
1 -4.837798 -1.231234 -3.633331
1 -4.672388 -2.696264 -2.636114
1 -6.298056 -2.092884 -3.068485
8 -4.700382 0.273842 0.151231
6 -6.501538 -0.565877 1.527507
1 -6.003894 -1.538631 1.583338
1 -6.194344 0.034344 2.388620
1 -7.583147 -0.720787 1.563037
6 -6.766411 1.526469 0.134761
1 -7.854997 1.426481 0.131597
1 -6.462996 2.143521 0.985039
1 -6.454487 2.023943 -0.788061
1 3.072337 -0.127006 -0.859898
6 3.885133 -1.897796 -1.695709
6 5.112495 -1.327837 -2.052605
6 3.506582 -3.095109 -2.306152
6 5.935653 -1.930272 -2.995789
1 5.420442 -0.399455 -1.576840
6 4.331062 -3.704025 -3.253347
1 2.562858 -3.568537 -2.051903
6 5.545665 -3.124635 -3.601669
1 6.881457 -1.467904 -3.261212
1 4.017462 -4.633732 -3.718285
1 6.185544 -3.597454 -4.340093
6 3.602149 -1.389975 0.761860
6 3.443851 -0.381904 1.716422
6 4.196316 -2.594931 1.148751
6 3.862344 -0.574274 3.030948
1 2.978960 0.556835 1.426731
6 4.607327 -2.792901 2.464686
1 4.337472 -3.382952 0.413333
6 4.440816 -1.783419 3.410532
1 3.733073 0.221130 3.758986
1 5.065481 -3.735273 2.749542
1 4.765234 -1.935907 4.435271
1 -0.670043 -1.030074 -2.359327
s-TS2-p
6 0.658178 0.052345 1.477360
6 -0.177330 -0.583285 2.331075
6 -1.082675 -0.423829 0.022461
7 0.133732 0.131783 0.172936
6 2.016192 0.582935 1.842369
6 2.059132 1.429480 3.120046
6 0.057702 -0.997185 3.755527
6 1.896245 0.661585 4.432088
6 0.484826 0.136962 4.692370
1 2.688610 -0.277777 1.929421
1 -0.858222 -1.456579 4.141451
1 1.299645 2.214837 3.058523
1 2.405721 1.194096 1.027017
1 3.031871 1.934511 3.134241
1 0.823804 -1.786053 3.764173
16 -1.638598 -1.054267 1.524272
6 -1.947458 -0.373688 -1.182908
6 -3.336751 -0.971866 -1.030232
8 -1.706689 0.370735 -2.136874
1 -0.234570 0.961928 4.611813
1 0.428742 -0.240311 5.719453
1 2.174090 1.328036 5.256424
1 2.605951 -0.178122 4.459103
6 0.770250 0.944618 -0.881554
1 1.845226 0.839505 -0.750562
1 0.509565 0.500676 -1.835091
6 0.278178 2.409676 -0.900748
1 -0.762206 2.335792 -1.236472
6 0.242257 3.122720 0.447943
6 -0.853874 2.898383 1.291399
6 1.212316 4.041019 0.859280
6 -0.982679 3.570810 2.503138
1 -1.633859 2.206019 0.976871
6 1.084242 4.721827 2.069679
1 2.059425 4.256445 0.215552
6 -0.013887 4.493836 2.894136
1 -1.848638 3.386659 3.132117
1 1.843442 5.441249 2.361309
1 -0.117030 5.032272 3.831071
6 1.040262 3.160084 -1.978037
6 0.335615 3.900316 -2.930133
6 2.437371 3.134508 -2.055227
6 1.003940 4.603368 -3.928608
1 -0.750184 3.918824 -2.888339
6 3.110084 3.837240 -3.051798
1 3.015366 2.566590 -1.329224
6 2.394756 4.574458 -3.992003
1 0.436536 5.170045 -4.660441
1 4.194469 3.805229 -3.094280
1 2.918233 5.119429 -4.771261
1 -3.642349 -1.338008 -2.015046
1 -3.357319 -1.823873 -0.341093
6 -4.327162 0.116238 -0.571482
1 -4.300910 0.930495 -1.302893
1 -3.999445 0.530673 0.390571
6 -5.723865 -0.436272 -0.438077
6 -6.146792 -1.014493 0.761391
6 -6.599490 -0.433200 -1.526387
6 -7.417063 -1.573093 0.874558
1 -5.471580 -1.021852 1.614903
6 -7.870830 -0.990931 -1.418312
1 -6.280161 0.014093 -2.464919
6 -8.283200 -1.562454 -0.216619
1 -7.732038 -2.014231 1.815449
1 -8.541105 -0.976431 -2.272434
1 -9.274958 -1.995316 -0.130087
6 -0.815545 -2.516139 -1.601113
6 0.238302 -1.959509 -2.391776
6 -0.420909 -3.268360 -0.447649
6 1.534141 -1.998575 -2.001911
1 -0.026672 -1.431257 -3.305688
6 0.861183 -3.320383 -0.013502
1 -1.190127 -3.776314 0.132275
1 2.316332 -1.522629 -2.590905
1 1.136214 -3.857234 0.891831
6 1.994685 -2.701983 -0.766190
8 2.722331 -1.786219 0.100866
6 4.116910 -2.077570 0.148203
6 4.266176 -3.369867 -0.648177
7 3.036449 -3.699082 -1.083760
6 2.758462 -4.833313 -1.931541
1 1.997861 -5.472648 -1.473660
1 2.394325 -4.500025 -2.908860
1 3.689121 -5.389638 -2.052301
8 5.313446 -3.972986 -0.830651
6 4.567064 -2.321698 1.585431
1 5.586479 -2.717407 1.584667
1 4.552201 -1.392842 2.164284
1 3.905107 -3.048781 2.065118
6 4.913704 -0.956441 -0.511370
1 4.781022 -0.027037 0.052885
1 5.976762 -1.211576 -0.533291
1 4.568772 -0.795649 -1.537302
1 -1.765887 -2.738312 -2.074282
IM3
6 -0.542679 -1.192603 1.202043
6 -0.992202 -0.210878 2.024439
6 -0.072619 0.655198 -0.113700
7 -0.019061 -0.673502 0.006640
6 -0.663103 -2.666689 1.482923
6 -0.119940 -3.106621 2.849282
6 -1.673463 -0.341358 3.356139
6 -0.943162 -2.690852 4.068377
6 -0.918366 -1.194544 4.380507
1 -1.723503 -2.943588 1.393384
1 -1.841046 0.661081 3.763679
1 0.903859 -2.734834 2.953885
1 -0.558748 -3.233560 4.939145
1 -0.127784 -3.239729 0.726600
1 -0.055554 -4.200339 2.830698
1 -2.669384 -0.778887 3.198462
1 -1.986469 -3.014108 3.938041
1 0.119822 -0.846180 4.450746
1 -1.380816 -1.028081 5.359433
16 -0.760520 1.331158 1.291525
6 0.421154 1.508998 -1.353761
8 1.315957 0.896712 -2.084573
6 0.913406 2.879400 -0.798363
6 2.277613 2.746238 -0.118601
1 2.941737 2.239929 -0.825005
6 0.609230 -1.535192 -1.019662
1 0.107821 -2.500988 -0.979857
1 0.437413 -1.062769 -1.981162
6 2.129776 -1.626259 -0.820328
1 1.016632 3.541209 -1.667489
1 0.195996 3.361290 -0.118350
1 2.184799 2.101023 0.766198
6 2.835674 4.083956 0.295036
6 2.531389 4.632217 1.544200
6 3.628600 4.828998 -0.582402
6 3.007818 5.888045 1.911305
1 1.914087 4.062113 2.236093
6 4.107193 6.085848 -0.221528
1 3.872605 4.413014 -1.557246
6 3.798781 6.619632 1.027961
1 2.764048 6.295086 2.888351
1 4.725539 6.647812 -0.915362
1 4.174066 7.597924 1.312287
6 -3.153012 2.045881 -1.145560
6 -3.478654 0.587782 -1.347240
6 -2.563246 -0.067211 -2.342686
6 -1.429130 0.499548 -2.755523
6 -0.932653 1.803485 -2.230873
6 -1.999592 2.585273 -1.545519
1 -3.906327 2.635470 -0.626377
1 -2.878009 -1.050945 -2.685446
1 -0.775362 -0.012150 -3.456542
1 -1.804593 3.637455 -1.347166
6 -4.684665 -0.399004 0.430720
6 -5.629360 -0.139440 -0.740028
8 -6.827982 -0.362355 -0.756249
7 -4.880024 0.407612 -1.722790
6 -5.415107 0.908700 -2.967286
1 -5.248910 1.987740 -3.050571
1 -4.941072 0.412802 -3.819366
1 -6.485878 0.700137 -2.968302
8 -3.388373 -0.127793 -0.100613
6 -4.749018 -1.851771 0.873685
1 -4.446632 -2.509475 0.054132
1 -4.077798 -2.016344 1.723625
1 -5.769892 -2.102395 1.173329
6 -5.029451 0.561499 1.567410
1 -6.043883 0.365627 1.925358
1 -4.326464 0.431767 2.395070
1 -4.974148 1.599574 1.227489
1 2.454252 -0.584714 -0.937289
6 2.789058 -2.422923 -1.935470
6 4.183702 -2.359934 -2.048665
6 2.087249 -3.218777 -2.841319
6 4.855993 -3.066999 -3.036086
1 4.740421 -1.744591 -1.345779
6 2.759812 -3.932729 -3.835181
1 1.004704 -3.288236 -2.794555
6 4.143422 -3.860658 -3.936109
1 5.937215 -2.998096 -3.107810
1 2.193259 -4.543527 -4.531633
1 4.665746 -4.414053 -4.710272
6 2.564173 -2.118748 0.552113
6 2.841052 -1.194890 1.563909
6 2.747391 -3.479404 0.822930
6 3.315291 -1.613089 2.806915
1 2.711546 -0.133596 1.359839
6 3.218918 -3.902050 2.062969
1 2.552188 -4.208330 0.039520
6 3.515062 -2.968801 3.055992
1 3.543322 -0.877586 3.572675
1 3.368866 -4.961174 2.249878
1 3.898094 -3.297326 4.017216
1 -0.494681 2.389110 -3.047208
TS1-o
6 2.124729 -0.989554 -1.689035
6 1.622256 -2.241243 -1.840986
6 0.177128 -0.782020 -0.457454
7 1.303243 -0.184643 -0.884417
6 3.388343 -0.494449 -2.340269
6 4.617563 -1.376141 -2.079322
6 2.168547 -3.376125 -2.660431
6 4.645887 -2.714634 -2.818331
6 3.621568 -3.743193 -2.337671
1 3.210965 -0.415972 -3.422070
1 1.530660 -4.253045 -2.511239
1 4.703188 -1.547187 -1.001885
1 5.646835 -3.145020 -2.702640
1 3.625029 0.510729 -1.991436
1 5.498923 -0.797235 -2.376981
1 2.087543 -3.116838 -3.725323
1 4.506018 -2.543317 -3.895297
1 3.724136 -3.890557 -1.255092
1 3.837324 -4.705303 -2.814904
16 0.136601 -2.414296 -0.965991
6 -0.941182 -0.134904 0.315918
8 -0.695376 0.868601 1.019402
6 -2.011330 -1.120735 0.778945
6 -1.537159 -1.821135 2.066956
1 -1.347063 -1.044452 2.815047
6 1.650818 1.185621 -0.463170
1 2.320362 1.606889 -1.211632
1 0.728891 1.762295 -0.439301
6 2.266740 1.196453 0.943802
1 -2.905263 -0.535385 0.999626
1 -2.275742 -1.851554 0.004228
1 -0.584465 -2.338538 1.891268
6 -2.559285 -2.808333 2.569263
6 -2.497306 -4.153375 2.196822
6 -3.621986 -2.386390 3.372974
6 -3.467770 -5.058112 2.619939
1 -1.674928 -4.492728 1.569904
6 -4.595104 -3.286313 3.798432
1 -3.681861 -1.340932 3.666842
6 -4.520485 -4.626346 3.423401
1 -3.400878 -6.100990 2.324234
1 -5.411738 -2.941825 4.425910
1 -5.277336 -5.329711 3.756706
6 -1.718402 0.560836 -1.586205
6 -3.146845 0.998923 -1.313359
6 -4.126579 -0.120741 -1.554931
6 -3.841863 -1.140317 -2.383530
6 -2.540140 -1.250800 -3.020555
6 -1.556787 -0.383936 -2.660640
1 -1.025932 1.403250 -1.584693
1 -5.096567 -0.004963 -1.079790
1 -4.593427 -1.899850 -2.584283
1 -0.572739 -0.470586 -3.123384
6 -3.412717 2.936523 0.014487
6 -3.612703 3.309848 -1.448832
8 -3.813384 4.434073 -1.883637
7 -3.504434 2.164360 -2.157166
6 -3.508838 2.122680 -3.599121
1 -2.495002 1.995449 -3.995153
1 -4.128565 1.291596 -3.946613
1 -3.920277 3.069715 -3.952166
8 -3.350793 1.513108 -0.000399
6 -4.610882 3.366165 0.848368
1 -5.519199 2.881442 0.479695
1 -4.458700 3.083102 1.893818
1 -4.735794 4.450142 0.783804
6 -2.112956 3.548186 0.530202
1 -2.190736 4.639192 0.517107
1 -1.915669 3.195485 1.544644
1 -1.267149 3.242796 -0.092247
1 1.484134 0.774325 1.584834
6 2.524658 2.613353 1.434829
6 2.965565 2.781640 2.753803
6 2.337032 3.750456 0.648653
6 3.208508 4.046281 3.272008
1 3.118913 1.901907 3.374398
6 2.581760 5.024039 1.166403
1 1.989567 3.667108 -0.376498
6 3.017912 5.176770 2.476266
1 3.544877 4.152752 4.298812
1 2.425586 5.895358 0.537877
1 3.205855 6.167191 2.878693
6 3.498896 0.311924 1.059136
6 3.366778 -1.008614 1.497987
6 4.777984 0.794956 0.762814
6 4.487217 -1.821487 1.666519
1 2.375913 -1.392713 1.735736
6 5.899295 -0.013323 0.930311
1 4.894830 1.825089 0.433751
6 5.758058 -1.321203 1.393046
1 4.366504 -2.839011 2.025987
1 6.886309 0.382362 0.710775
1 6.633792 -1.946247 1.537553
1 -2.369555 -2.017151 -3.769289
IM3’
6 2.424793 -0.768393 -1.721584
6 2.123068 -2.075499 -1.930847
6 0.285996 -0.817829 -0.824956
7 1.368845 -0.084603 -1.089163
6 3.691771 -0.095612 -2.179445
6 4.981989 -0.803220 -1.743785
6 2.939031 -3.129285 -2.625537
6 5.294503 -2.122089 -2.451059
6 4.367124 -3.282906 -2.090566
1 3.663551 -0.019285 -3.275750
1 2.414424 -4.086364 -2.543027
1 4.943862 -0.964603 -0.662352
1 6.320815 -2.408639 -2.196151
1 3.736338 0.923318 -1.796115
1 5.806819 -0.105976 -1.927842
1 2.978327 -2.892290 -3.697907
1 5.277168 -1.971262 -3.540044
1 4.334173 -3.406802 -1.000782
1 4.779864 -4.208350 -2.506456
16 0.542624 -2.428030 -1.325661
6 -1.063566 -0.272610 -0.163097
8 -0.807833 0.662167 0.713857
6 -1.790091 -1.511126 0.439294
6 -1.089710 -1.996493 1.713173
1 -1.036400 -1.137690 2.388544
6 1.463170 1.343125 -0.704236
1 2.113416 1.831046 -1.429460
1 0.461496 1.759509 -0.765984
6 1.936472 1.505762 0.748377
1 -2.792102 -1.174181 0.716976
1 -1.919296 -2.329726 -0.285125
1 -0.056272 -2.299115 1.496749
6 -1.822075 -3.149675 2.349716
6 -1.467856 -4.471323 2.066139
6 -2.907055 -2.921613 3.201662
6 -2.171901 -5.538022 2.619736
1 -0.625649 -4.662856 1.403812
6 -3.615392 -3.983326 3.757436
1 -3.193763 -1.897291 3.428862
6 -3.249339 -5.296718 3.468747
1 -1.877616 -6.558118 2.390216
1 -4.452720 -3.785680 4.420330
1 -3.798805 -6.125827 3.904065
6 -1.900347 0.290848 -1.447859
6 -3.389266 0.592442 -1.120790
6 -4.302565 -0.578282 -1.416509
6 -4.008109 -1.479636 -2.358649
6 -2.740405 -1.397837 -3.089934
6 -1.783101 -0.548927 -2.689463
1 -1.425224 1.263732 -1.627321
1 -5.232683 -0.592191 -0.855731
1 -4.703664 -2.279648 -2.596036
1 -0.850287 -0.489635 -3.248028
6 -3.819998 2.394777 0.335814
6 -4.051443 2.845081 -1.099604
8 -4.356988 3.967929 -1.466343
7 -3.845650 1.761514 -1.888265
6 -3.871989 1.831804 -3.329387
1 -2.859717 1.828220 -3.749811
1 -4.426066 0.982636 -3.738201
1 -4.369462 2.766034 -3.594981
8 -3.613283 0.986871 0.219397
6 -5.070017 2.632469 1.171790
1 -5.922793 2.099976 0.740815
1 -4.907041 2.272507 2.191485
1 -5.296573 3.701467 1.200199
6 -2.600182 3.100082 0.918493
1 -2.772986 4.180510 0.917522
1 -2.431164 2.752020 1.940308
1 -1.701370 2.854332 0.350329
1 1.146325 0.998264 1.314350
6 1.919005 2.964295 1.175722
6 2.082752 3.248266 2.537859
6 1.742620 4.031774 0.294608
6 2.068719 4.555379 3.004615
1 2.220795 2.423793 3.233295
6 1.727655 5.348189 0.760400
1 1.603356 3.857417 -0.768057
6 1.891157 5.614884 2.113698
1 2.191284 4.750339 4.065704
1 1.583669 6.162798 0.057170
1 1.876400 6.638048 2.475937
6 3.261532 0.830091 1.062530
6 3.263606 -0.470805 1.575317
6 4.485999 1.489045 0.906365
6 4.455337 -1.092112 1.947432
1 2.313847 -0.984982 1.713125
6 5.678541 0.871667 1.274600
1 4.496496 2.508503 0.526727
6 5.665842 -0.417574 1.806292
1 4.434303 -2.095389 2.362568
1 6.618479 1.403356 1.160582
1 6.594253 -0.892047 2.108848
1 -2.594985 -2.029903 -3.961125
TS2
6 -0.563504 -1.247810 1.320896
6 -0.984590 -0.270497 2.162141
6 -0.188447 0.613519 -0.056489
7 -0.114521 -0.711354 0.098752
6 -0.622751 -2.724426 1.607659
6 0.035923 -3.145729 2.928027
6 -1.560541 -0.413840 3.541984
6 -0.699526 -2.736940 4.205234
6 -0.697753 -1.236964 4.504855
1 -1.677054 -3.036149 1.602236
1 -1.725324 0.585352 3.958894
1 1.056607 -2.751710 2.950236
1 -0.231526 -3.258872 5.047614
1 -0.133509 -3.281582 0.808010
1 0.121980 -4.238314 2.913000
1 -2.552460 -0.883763 3.472539
1 -1.739602 -3.092385 4.161310
1 0.331191 -0.855785 4.486549
1 -1.081501 -1.079742 5.519022
16 -0.805638 1.271382 1.391817
6 0.400669 1.640043 -1.720810
8 1.218205 0.951383 -2.364414
6 0.908887 2.901949 -1.011690
6 2.286685 2.680943 -0.389489
1 2.969430 2.344429 -1.175050
6 0.501637 -1.520617 -0.966571
1 0.085009 -2.527401 -0.924663
1 0.224076 -1.061829 -1.912760
6 2.033315 -1.509172 -0.860844
1 0.979057 3.690046 -1.776729
1 0.198713 3.259401 -0.256577
1 2.208061 1.863401 0.339331
6 2.807631 3.922756 0.288162
6 2.440551 4.221151 1.603792
6 3.626718 4.824884 -0.395255
6 2.881467 5.387466 2.222761
1 1.802547 3.525188 2.145504
6 4.070102 5.994061 0.218511
1 3.920736 4.603417 -1.418692
6 3.699117 6.278756 1.530590
1 2.589750 5.600070 3.247130
1 4.709667 6.681433 -0.327334
1 4.046660 7.187813 2.011776
6 -3.141189 2.027507 -1.142390
6 -3.473967 0.570883 -1.345027
6 -2.609031 -0.072341 -2.391569
6 -1.509094 0.503436 -2.873185
6 -1.009820 1.832819 -2.406851
6 -2.024107 2.584599 -1.607689
1 -3.857613 2.602556 -0.559024
1 -2.923029 -1.066833 -2.702416
1 -0.884351 -0.013343 -3.596785
1 -1.823867 3.634541 -1.403995
6 -4.579071 -0.415899 0.491489
6 -5.590046 -0.144851 -0.620218
8 -6.789847 -0.354156 -0.567333
7 -4.893521 0.393977 -1.647348
6 -5.496855 0.910568 -2.853445
1 -5.335095 1.990706 -2.933549
1 -5.072253 0.424385 -3.736681
1 -6.566269 0.702706 -2.796898
8 -3.316395 -0.162197 -0.120809
6 -4.626572 -1.866873 0.940725
1 -4.385337 -2.529386 0.105024
1 -3.897713 -2.029931 1.741895
1 -5.625918 -2.108722 1.311547
6 -4.833284 0.545429 1.650956
1 -5.816903 0.352328 2.087892
1 -4.065058 0.409877 2.417748
1 -4.800691 1.584493 1.311522
1 2.302621 -0.447493 -0.919131
6 2.688278 -2.189708 -2.053839
6 4.074123 -2.059268 -2.206355
6 1.986744 -2.943959 -2.994671
6 4.738306 -2.658367 -3.267981
1 4.631064 -1.477601 -1.475370
6 2.651317 -3.549857 -4.062755
1 0.910683 -3.065267 -2.915562
6 4.026263 -3.410320 -4.203474
1 5.812708 -2.538453 -3.369120
1 2.085348 -4.130350 -4.785146
1 4.542244 -3.879868 -5.035179
6 2.561632 -2.063152 0.454426
6 2.902735 -1.194183 1.493757
6 2.759424 -3.436079 0.639732
6 3.459516 -1.676944 2.678006
1 2.753125 -0.124625 1.361879
6 3.308423 -3.923400 1.822381
1 2.512944 -4.122470 -0.167616
6 3.672486 -3.043214 2.841266
1 3.736221 -0.982745 3.465922
1 3.466999 -4.990820 1.943249
1 4.116352 -3.421863 3.756786
1 -0.738721 2.436290 -3.287305
IM4
6 -3.001938 -1.468412 -1.155790
8 -3.296460 -2.387885 -1.884458
6 -3.285476 -1.509718 0.332194
6 -3.777958 -2.879955 0.800452
1 -3.022076 -3.634273 0.558689
1 -2.381211 -1.209828 0.879589
1 -4.035588 -0.738866 0.556638
1 -4.675823 -3.144480 0.233847
6 -4.066525 -2.878321 2.281620
6 -5.318568 -2.485370 2.761863
6 -3.074548 -3.221430 3.203437
6 -5.575061 -2.437671 4.129429
1 -6.100536 -2.219767 2.053756
6 -3.325909 -3.175858 4.572435
1 -2.097140 -3.533338 2.841891
6 -4.578081 -2.783112 5.039335
1 -6.555423 -2.135095 4.484951
1 -2.544939 -3.451484 5.274738
1 -4.777305 -2.750084 6.105935
6 -2.962424 2.160317 -1.660923
6 -3.002504 2.273594 -3.161163
6 -2.752161 0.956764 -3.843933
6 -2.410029 -0.156160 -3.201333
6 -2.261548 -0.232502 -1.709820
6 -2.621443 1.050169 -1.011621
1 -3.209391 3.074664 -1.125918
1 -2.864221 0.974118 -4.925805
1 -2.254307 -1.081886 -3.745982
1 -2.578209 1.058889 0.074536
6 -4.135958 4.046328 -4.249278
6 -2.637757 4.324745 -4.250758
8 -2.089017 5.300302 -4.732231
7 -2.048513 3.282676 -3.619235
6 -0.624316 3.156999 -3.417333
1 -0.386125 3.124238 -2.349486
1 -0.247088 2.246789 -3.893757
1 -0.155502 4.031296 -3.870960
1 -1.204287 -0.452716 -1.472049
8 -4.265307 2.795175 -3.568021
6 -4.646725 3.912438 -5.678437
1 -5.714067 3.674837 -5.670166
1 -4.490569 4.850248 -6.217956
1 -4.113480 3.112599 -6.200417
6 -4.872819 5.133618 -3.477594
1 -4.718877 6.101218 -3.962338
1 -5.942885 4.909964 -3.451106
1 -4.500718 5.190974 -2.450490
TS3
6 -1.298360 -1.448295 -1.960398
8 -0.538635 -0.719807 -1.324835
6 -1.026539 -2.936711 -2.080912
6 -0.145386 -3.480198 -0.953163
1 -0.548934 -3.090359 -0.013952
1 -1.995817 -3.448909 -2.072445
1 -0.567324 -3.139910 -3.058627
1 0.881821 -3.120180 -1.070138
6 -0.190656 -4.987625 -0.916950
6 0.782900 -5.765514 -1.545233
6 -1.261992 -5.626538 -0.278792
6 0.697626 -7.157201 -1.539300
1 1.618391 -5.276094 -2.041305
6 -1.344185 -7.016967 -0.269613
1 -2.030951 -5.026323 0.212276
6 -0.366797 -7.787171 -0.900071
1 1.466080 -7.748148 -2.029177
1 -2.170010 -7.503176 0.243318
1 -0.430842 -8.871190 -0.886701
6 -3.774399 -0.846359 -4.704953
6 -4.413561 0.463549 -4.337546
6 -3.704886 1.128265 -3.190332
6 -2.869989 0.467354 -2.383936
6 -2.578518 -0.972163 -2.543167
6 -2.950936 -1.500731 -3.880269
1 -4.066782 -1.254277 -5.669578
1 -3.944668 2.178162 -3.040782
1 -2.389226 0.983893 -1.557007
1 -2.565048 -2.473874 -4.175507
6 -5.776181 1.711424 -5.825229
6 -6.663574 0.937801 -4.856707
8 -7.885752 0.937046 -4.847520
7 -5.839638 0.270313 -4.027149
6 -6.289949 -0.633942 -2.994732
1 -6.384541 -1.655271 -3.381625
1 -5.573368 -0.648225 -2.168791
1 -7.266125 -0.291959 -2.645226
8 -4.445683 1.337087 -5.468978
6 -5.970199 3.211310 -5.632620
1 -5.738646 3.494790 -4.601684
1 -5.306688 3.762110 -6.305412
1 -7.007253 3.483212 -5.847305
6 -6.066195 1.280373 -7.257427
1 -7.107789 1.499009 -7.507146
1 -5.409004 1.815421 -7.948873
1 -5.894053 0.206000 -7.371045
1 -3.343946 -1.606604 -1.812153
6 -3.620226 -2.847972 0.049585
8 -2.684307 -2.075741 0.446693
8 -3.988292 -3.883371 0.694062
8 -4.213873 -2.574070 -1.103159
19 -5.506012 -4.756779 -1.116291
19 -1.122482 -0.395023 1.163594
IM5
6 -2.839920 -1.744485 -0.964344
8 -2.657124 -2.811653 -1.617532
6 -2.782885 -1.855349 0.552752
6 -1.319743 -1.828503 1.034557
1 -0.866299 -0.871768 0.744692
1 -3.351598 -1.066799 1.053187
1 -3.228016 -2.817450 0.825225
1 -0.774903 -2.625153 0.512211
6 -1.204629 -2.015962 2.526263
6 -1.167290 -3.297143 3.082884
6 -1.190131 -0.913197 3.383645
6 -1.111074 -3.473333 4.462618
1 -1.182873 -4.163379 2.424834
6 -1.134316 -1.083889 4.764589
1 -1.221846 0.089156 2.961442
6 -1.093573 -2.365790 5.308033
1 -1.079266 -4.475935 4.878521
1 -1.120541 -0.215404 5.416253
1 -1.047704 -2.501241 6.384147
6 -2.901344 1.971032 -1.541043
6 -3.004476 2.101938 -3.027203
6 -3.211814 0.774030 -3.688153
6 -3.197161 -0.394096 -3.006156
6 -2.975738 -0.479018 -1.585189
6 -2.889756 0.782891 -0.896795
1 -2.836229 2.909362 -0.995296
1 -3.436421 0.808922 -4.752096
1 -3.418791 -1.322490 -3.534616
1 -2.795176 0.788046 0.187601
6 -3.644615 4.140066 -4.098076
6 -2.135832 3.967213 -4.214267
8 -1.364796 4.738336 -4.767066
7 -1.833481 2.812298 -3.589800
6 -0.496535 2.300136 -3.462178
1 -0.279228 2.075835 -2.412476
1 -0.368246 1.387413 -4.058097
1 0.190298 3.064941 -3.829150
8 -4.084973 2.994708 -3.377478
6 -4.275967 4.161750 -5.486056
1 -5.362097 4.255204 -5.398238
1 -3.886749 5.006036 -6.061572
1 -4.047600 3.234561 -6.020187
6 -3.962824 5.407311 -3.311639
1 -3.562108 6.281533 -3.831871
1 -5.045896 5.515972 -3.204670
1 -3.517029 5.353924 -2.314073
19 -0.726884 -1.938435 -3.024437
IM6
6 -1.826486 -1.185495 -1.008235
8 -1.899391 -2.267468 -1.628694
6 -1.708986 -1.230712 0.515840
[truncated: 3,176 more rows]
